# Supplementary material for: Exploration of Appetite Regulation in Yangtze Sturgeon (Acipenser dabryanus) During Weaning
Source: Int J Mol Sci. 2025 Jan 23;26(3):950. doi: 10.3390/ijms26030950 (PMC11817240; doi:10.3390/ijms26030950)
Supplement: Supplementary file 1 [file ijms-26-00950-s001.zip]

Archive with 1 entries (1 files):
- ijms-3397678-supplementary.pdf
